# Supplementary material for: Assessing Serum Pepsinogen and Helicobacter pylori Tests for Detecting Diffuse-Type Gastric Cancer: Insights from a Large-Scale and Propensity-Score-Matched Study in Republic of Korea
Source: Cancers (Basel). 2025 Mar 12;17(6):955. doi: 10.3390/cancers17060955 (PMC11940262; doi:10.3390/cancers17060955)
Supplement: Supplementary file 1 [file cancers-17-00955-s001.zip]

Archive with 1 entries (1 files):
- cancers-3474484-supplementary.pdf
